# Supplementary material for: Removal of Cr(VI) from Wastewater Using Graphene Oxide Chitosan Microspheres Modified with α–FeO(OH)
Source: Materials (Basel). 2022 Jul 14;15(14):4909. doi: 10.3390/ma15144909 (PMC9319010; doi:10.3390/ma15144909)
Supplement: Supplementary file 1 [file materials-15-04909-s001.zip]

Archive with 1 entries (1 files):
- materials-1787494-supplementary.pdf
